# Supplementary material for: Odontogenic Cervicofacial Necrotizing Fasciitis: Microbiological Characterization and Management of Four Clinical Cases
Source: Pathogens. 2022 Jan 9;11(1):78. doi: 10.3390/pathogens11010078 (PMC8778522; doi:10.3390/pathogens11010078)
Supplement: Supplementary file 1 [file pathogens-11-00078-s001.zip]

Archive with 1 entries (1 files):
- pathogens-1494762-supplementary.pdf
